# Supplementary material for: miR-425 deficiency promotes necroptosis and dopaminergic neurodegeneration in Parkinson’s disease
Source: Cell Death Dis. 2019 Aug 5;10(8):589. doi: 10.1038/s41419-019-1809-5 (PMC6683159; doi:10.1038/s41419-019-1809-5)
Supplement: Supplementary file 2 — Tabble S1 [file 41419_2019_1809_MOESM2_ESM.zip]

Archive with 3 entries (2 files):
- Tabble S1.xlsx
- __MACOSX/
- __MACOSX/._Tabble S1.xlsx
