# Supplementary material for: miR-425 deficiency promotes necroptosis and dopaminergic neurodegeneration in Parkinson’s disease
Source: Cell Death Dis. 2019 Aug 5;10(8):589. doi: 10.1038/s41419-019-1809-5 (PMC6683159; doi:10.1038/s41419-019-1809-5)
Supplement: Supplementary file 2 — Tabble S1 [file 41419_2019_1809_MOESM2_ESM.zip › Tabble S1.xlsx]

## Sheet: 工作表1
miRNA	Position in the UTR	seed match	context++ score	context++ score percentile	weighted context++ score	conserved branch length	Pct
mmu-miR-425-5p	290-297	8mer	-0.32	98	-0.32	0.142	< 0.1
mmu-miR-489-3p	290-297	8mer	-0.3	97	-0.3	0.142	< 0.1
mmu-miR-5624-3p	1229-1235	7mer-m8	-0.22	76	-0.05	0	< 0.1
mmu-miR-181b-5p	373-379	7mer-1A	-0.2	93	-0.2	1.805	< 0.1
mmu-miR-181a-5p	373-379	7mer-1A	-0.2	93	-0.2	1.805	< 0.1
mmu-miR-181d-5p	373-379	7mer-1A	-0.2	93	-0.2	1.805	< 0.1
mmu-miR-124-3p	928-934	7mer-m8	-0.2	87	-0.05	0.799	< 0.1
mmu-miR-181c-5p	373-379	7mer-1A	-0.19	92	-0.19	1.805	< 0.1
mmu-miR-6540-5p	1229-1235	7mer-m8	-0.19	70	-0.04	0	< 0.1
mmu-miR-10b-5p	110-116	7mer-m8	-0.17	88	-0.17	0	< 0.1
mmu-miR-10a-5p	110-116	7mer-m8	-0.17	88	-0.17	0	< 0.1
mmu-miR-24-3p	443-449	7mer-1A	-0.16	77	-0.16	0	< 0.1
mmu-miR-6413	443-449	7mer-1A	-0.16	77	-0.16	0	< 0.1
mmu-miR-497b	327-333	7mer-m8	-0.15	84	-0.15	0.611	< 0.1
mmu-miR-5124b	443-449	7mer-1A	-0.15	75	-0.15	0	< 0.1
mmu-miR-6361	443-449	7mer-1A	-0.14	73	-0.14	0	< 0.1
mmu-miR-6369	443-449	7mer-1A	-0.14	72	-0.14	0	< 0.1
mmu-miR-217-5p	118-124	7mer-m8	-0.11	81	-0.11	0	< 0.1
mmu-miR-6410	443-449	7mer-1A	-0.11	67	-0.11	0	< 0.1
mmu-miR-18a-5p	505-511	7mer-1A	-0.11	80	-0.03	0.318	< 0.1
mmu-miR-18b-5p	505-511	7mer-1A	-0.11	80	-0.03	0.318	< 0.1
mmu-miR-216b-5p	561-567	7mer-m8	-0.11	80	-0.03	0	< 0.1
mmu-miR-27a-3p	406-412	7mer-m8	-0.08	76	-0.08	0	< 0.1
mmu-miR-27b-3p	406-412	7mer-m8	-0.08	76	-0.08	0	< 0.1
mmu-miR-1a-3p	1109-1115	7mer-m8	-0.08	68	-0.02	0.259	< 0.1
mmu-miR-1957b	1109-1115	7mer-m8	-0.08	68	-0.02	0.259	< 0.1
mmu-miR-206-3p	1109-1115	7mer-m8	-0.08	68	-0.02	0.259	< 0.1
mmu-miR-128-3p	1009-1015	7mer-m8	-0.07	68	-0.02	0	< 0.1
mmu-miR-5624-3p	809-815	7mer-m8	-0.05	34	-0.01	0	< 0.1
mmu-miR-6349	1109-1115	7mer-m8	-0.05	62	-0.01	0.259	< 0.1
mmu-miR-6382	1109-1115	7mer-m8	-0.05	61	-0.01	0.259	< 0.1
mmu-miR-7670-3p	1291-1297	7mer-1A	-0.05	65	-0.01	1.073	< 0.1
mmu-miR-129-5p	358-364	7mer-1A	-0.04	88	-0.04	0.641	< 0.1
mmu-miR-6540-5p	809-815	7mer-m8	-0.04	27	-0.01	0	< 0.1
mmu-miR-204-5p	1291-1297	7mer-1A	-0.04	58	-0.01	1.073	< 0.1
mmu-miR-6539	406-412	7mer-1A	-0.03	63	-0.03	0	< 0.1
mmu-miR-211-5p	1291-1297	7mer-1A	-0.03	48	-0.01	1.073	< 0.1
mmu-miR-128-3p	406-412	7mer-1A	-0.02	47	-0.02	0	< 0.1
mmu-miR-1907	657-663	7mer-m8	-0.02	32	0	0.318	< 0.1
mmu-miR-322-5p	657-663	7mer-m8	-0.02	23	0	0.318	< 0.1
mmu-miR-6419	657-663	7mer-m8	-0.02	23	0	0.318	< 0.1
mmu-miR-16-5p	657-663	7mer-m8	-0.02	23	0	0.318	< 0.1
mmu-miR-497a-5p	657-663	7mer-m8	-0.02	23	0	0.318	< 0.1
mmu-miR-195a-5p	657-663	7mer-m8	-0.02	23	0	0.318	< 0.1
mmu-miR-6353	657-663	7mer-m8	-0.02	23	0	0.318	< 0.1
mmu-miR-6342	657-663	7mer-m8	-0.02	23	0	0.318	< 0.1
mmu-miR-195b	657-663	7mer-m8	-0.02	22	0	0.318	< 0.1
mmu-miR-15a-5p	657-663	7mer-m8	-0.02	21	0	0.318	< 0.1
mmu-miR-15b-5p	657-663	7mer-m8	-0.02	20	0	0.318	< 0.1
mmu-miR-205-5p	966-972	7mer-1A	-0.02	41	0	1.157	< 0.1
mmu-miR-6539	1009-1015	7mer-m8	-0.02	46	0	0	< 0.1
mmu-miR-205-5p	1326-1332	7mer-1A	-0.01	26	0	0.142	< 0.1
